# Supplementary material for: Proteomics analysis of aqueous and vitreous humor in uveitis: a systematic literature review
Source: Clin Proteomics. 2025 Dec 16;23:3. doi: 10.1186/s12014-025-09564-2 (PMC12821945; doi:10.1186/s12014-025-09564-2)
Supplement: Supplementary file 2 — Additional file2 [file 12014_2025_9564_MOESM2_ESM.xlsx]

## Sheet: DEP Tao FUS vs control
Protein	logFC	UpDown
A2M	-1.29019	-1
ABI3BP	-0.979275	-1
ACTB	2.45611	1
ADA2	0.972625	1
AHSG	1.10985	1
ALDOA	0.649464	1
ALDOC	1.40496	1
ANG	-1.71738	-1
ANK2	-0.998843	-1
ANXA1	-1.08225	-1
APCS	-0.874494	-1
APLP2	-1.3357	-1
APOA2	1.34238	1
APOB	0.774967	1
APOC3	1.0112	1
APOH	-0.69358	-1
ARPC3	-1.44049	-1
ASAH1	-0.664904	-1
ATP6AP1	-1.04084	-1
AZGP1	0.70502	1
B2M	1.89074	1
B4GALT1	-0.849204	-1
B4GAT1	-0.69231	-1
C1QA	2.61846	1
C1QB	2.06037	1
C1QC	1.844	1
C1R	1.09893	1
C1S	1.56228	1
C3	-1.14991	-1
C4B	0.731163	1
C5	-0.588344	-1
CD14	0.893574	1
CD163	0.839155	1
CD44	-0.874472	-1
CD59	-0.905291	-1
CFB	0.869908	1
CFI	-0.934176	-1
CHGA	-1.29287	-1
CHGB	-3.02683	-1
CHI3L1	0.952944	1
CHRDL1	-0.650352	-1
CLSTN1	-1.48457	-1
CLU	0.814372	1
CNTN1	-0.797063	-1
CORO1A	0.918011	1
CP	-0.654374	-1
CPAMD8	-1.03627	-1
CPE	-1.39104	-1
CRYM	1.40126	1
CSF1R	0.778762	1
CST3	1.27827	1
CTSD	-0.675274	-1
CUTA	-1.41458	-1
EFEMP1	-1.19169	-1
EIF3A	0.861851	1
ENO1	1.06362	1
ENPP2	-0.841007	-1
F12	-0.84506	-1
F13B	0.839796	1
F5	-2.06297	-1
F9	-0.626537	-1
FAM3C	-1.2971	-1
FBLN1	-0.71231	-1
FBN1	-0.680295	-1
FCGR3A	1.79998	1
FN1	2.15597	1
FRMPD1	-1.33159	-1
FRZB	-1.41832	-1
FSTL1	-1.1263	-1
FSTL5	-0.927666	-1
FUCA2	1.00033	1
GC	-0.842681	-1
GGH	0.899045	1
GNS	-1.20844	-1
GPX3	-0.835815	-1
GRIA4	-1.40134	-1
GSN	-0.826806	-1
H1-2	0.98339	1
H3C15	0.946224	1
H4C1	1.72518	1
HLA-C	1.20102	1
HNRNPA1	1.26346	1
HRG	0.797253	1
HSPG2	-0.822412	-1
HYOU1	2.04464	1
ICOSLG	-0.746953	-1
IFI30	0.641445	1
IGFALS	-0.639712	-1
IGFBP2	-0.880066	-1
IGFBP5	-1.31729	-1
IGFBP7	-0.877552	-1
IGHG2	-0.870779	-1
IGHG3	-0.759853	-1
IGHG4	-1.088	-1
IGHM	5.25197	1
IGHV1-46	1.06257	1
IGHV2-70D	1.20417	1
IGHV3-15	-0.950708	-1
IGHV3-48	0.877715	1
IGHV3-49	-0.800897	-1
IGKV1-33	0.677938	1
IGKV1-6	0.955336	1
IGKV1D-37	1.16034	1
IGKV2-24	-0.862681	-1
IGKV3-20	0.855143	1
IGLV1-36	1.05756	1
IGLV1-44	1.05079	1
IGLV3-9	-1.27446	-1
IL6	0.879896	1
ITIH2	-0.803559	-1
ITIH5	-1.28267	-1
JCHAIN	2.97776	1
KNG1	-0.665114	-1
KRT1	2.14316	1
KRT10	1.83253	1
KRT2	1.49495	1
LAP3	0.832617	1
LCP1	0.936076	1
LOX	-0.878611	-1
LTBP2	-0.660523	-1
LUM	-0.873037	-1
MAN1A1	-0.670816	-1
MDH1	0.788867	1
MGP	-1.83434	-1
MMP9	2.79063	1
NEGR1	-0.985488	-1
NPC2	-0.854924	-1
OAF	-0.944251	-1
OPTC	1.03008	1
ORM1	2.52224	1
PAPLN	-0.762343	-1
PARK7	2.03206	1
PCOLCE	-0.623577	-1
PCSK1N	-0.834689	-1
PEBP4	-1.4131	-1
PFN1	1.79754	1
PGK1	1.31225	1
PPA1	1.19869	1
PROC	-0.923105	-1
PRSS1	2.6689	1
PTGDS	-0.828101	-1
PYGB	0.909251	1
QPCT	-0.896603	-1
RAD23B	-1.81444	-1
RARRES2	-0.621944	-1
RBP3	-0.925322	-1
RELN	-1.4289	-1
RS1	-0.969379	-1
S100A9	1.11766	1
SCG3	1.21351	1
SECTM1	0.977224	1
SERPINA1	-0.606599	-1
SERPINA4	-0.665905	-1
SERPINA5	-0.658963	-1
SERPINA6	-0.60115	-1
SERPINB1	0.809761	1
SERPINC1	-0.813724	-1
SERPIND1	-0.974852	-1
SERPINI1	-1.64507	-1
SH3BGRL3	1.40445	1
SOD1	0.744954	1
SOD3	-0.674386	-1
SPARC	-1.09351	-1
SPARCL1	-0.920992	-1
SPOCK1	-1.38806	-1
SPON1	-0.864339	-1
TPM3	0.993695	1
TPP1	-0.973782	-1
TUBA1B	1.20471	1
VGF	-1.2914	-1
VIM	1.02744	1
VSIG4	1.29521	1
WIF1	-2.3555	-1
YWHAE	0.828655	1

## Sheet: DEP Komatsu sarcoidosis vs cont
Protein	Downreg	Upreg	UpDown
AKR1A1	0	1	1
PLEC	0	1	1
ALDOA	0	1	1
CFHR1	0	1	1
CD163	0	1	1
CHMP4A	0	1	1
LTA4H	0	1	1
ADA2	0	1	1
DSC2	0	1	1
HMGB2	0	1	1
CAPG	0	1	1
COTL1	0	1	1
GART	0	1	1
ICAM1	0	1	1
LYZ	0	1	1
FBP1	0	1	1
TKT	0	1	1
LAP3	0	1	1
HSP90AA1	0	1	1
WARS	0	1	1
GALM	0	1	1
CDH11	0	1	1
VCAM1	0	1	1
CTSS	0	1	1
ANXA5	0	1	1
SERPINB6	0	1	1
ZNF529	0	1	1
PGK1	0	1	1
CSF1R	0	1	1
MSN	0	1	1
PPIA	0	1	1
LCN2	0	1	1
B2M	0	1	1
LTF	0	1	1
CTSC	0	1	1
CD44	0	1	1
AMBP	0	1	1
PEPD	0	1	1
CNDP2	0	1	1
PDIA6	0	1	1
ERAP1	0	1	1
ANXA2	0	1	1
CHI3L1	0	1	1
YWHAZ	0	1	1
ACTBL2	0	1	1
EMILIN2	0	1	1
IDH1	0	1	1
ACTB	0	1	1
TALDO1	0	1	1
C1QC	0	1	1
TGFBI	0	1	1
PSMB6	0	1	1
CHI3L2	0	1	1
SERPINB9	0	1	1
EZR	0	1	1
YWHAE	0	1	1
CFL1	0	1	1
YWHAG	0	1	1
HNRNPA2B1	0	1	1
GPNMB	0	1	1
ARHGDIA	0	1	1
GLOD4	0	1	1
SERPING1	0	1	1
PGAM1	0	1	1
PSMA4	0	1	1
NME1	0	1	1
C1QB	0	1	1
FCGR3A	0	1	1
SERPINB1	0	1	1
MXRA8	0	1	1
PSG9	0	1	1
HSP90AB1	0	1	1
GAPDH	0	1	1
PSMA2	0	1	1
TPM4	0	1	1
TYMP	0	1	1
NAGLU	0	1	1
CTSH	0	1	1
LDHB	0	1	1
SOD2	0	1	1
ACTR2	0	1	1
GDI1	0	1	1
KCTD12	0	1	1
NPEPPS	0	1	1
ALDH1A1	0	1	1
WDR1	0	1	1
LCP1	0	1	1
PGD	0	1	1
FBP2	0	1	1
ACTR3	0	1	1
ARPC2	0	1	1
VSIG4	0	1	1
NAGK	0	1	1
CNTFR	0	1	1
SERPINE1	0	1	1
ARPC1B	0	1	1
C1R	0	1	1
LYVE1	0	1	1
FLNA	0	1	1
MDH2	0	1	1
CFI	0	1	1
ENO1	0	1	1
PFN1	0	1	1
ERP29	0	1	1
ATP5F1B	0	1	1
NRP1	0	1	1
PTPRJ	0	1	1
CDH6	0	1	1
DPYSL2	0	1	1
CAP1	0	1	1
CA1	0	1	1
GSR	0	1	1
PVR	0	1	1
CP	0	1	1
C1S	0	1	1
PROCR	0	1	1
LTBP3	0	1	1
IL1RAP	0	1	1
HSPA5	0	1	1
OSMR	0	1	1
VCL	0	1	1
SUCLG2	0	1	1
ARPC4	0	1	1
GSTO1	0	1	1
MMP9	0	1	1
OLFML3	0	1	1
TIMP1	0	1	1
ACE	0	1	1
FN1	0	1	1
C1RL	0	1	1
AXL	0	1	1
DSG2	0	1	1
YWHAB	0	1	1
PSAP	0	1	1
LMAN2	0	1	1
S100A9	0	1	1
C2	0	1	1
COL6A3	0	1	1
OLFML2B	0	1	1
TTR	0	1	1
ALCAM	0	1	1
APOA1	0	1	1
FUCA1	0	1	1
GBP1	0	1	1
PSMA6	0	1	1
LEFTY2	0	1	1
AHSG	0	1	1
H1F0	0	1	1
DPP3	0	1	1
FDPS	0	1	1
COL15A1	0	1	1
ICOSLG	0	1	1
SERPINA4	0	1	1
G6PD	0	1	1
FAH	0	1	1
ANG	0	1	1
IFI30	0	1	1
CFD	0	1	1
PEBP1	0	1	1
GPI	0	1	1
RNASE6	0	1	1
ANPEP	0	1	1
CBR1	0	1	1
GSTP1	0	1	1
PKM	0	1	1
C1QA	0	1	1
CD14	0	1	1
PPIB	0	1	1
MYDGF	0	1	1
RBP4	0	1	1
ACTN4	0	1	1
PTP4A3	0	1	1
SERPINA3	0	1	1
MARCO	0	1	1
MAN2B1	0	1	1
GRN	0	1	1
PDIA3	0	1	1
SECTM1	0	1	1
PROZ	0	1	1
HCLS1	0	1	1
PNP	0	1	1
SERPINA7	0	1	1
HABP2	0	1	1
GANAB	0	1	1
ABCC8	0	1	1
F13A1	0	1	1
VIM	0	1	1
CDV3	0	1	1
IL1R2	0	1	1
GC	0	1	1
C7	0	1	1
NPM1	0	1	1
F13B	0	1	1
HSPA1B	0	1	1
APOB	0	1	1
RBM26	0	1	1
AZGP1	0	1	1
VWF	0	1	1
EEF1A1	0	1	1
PSMB4	0	1	1
PRDX1	0	1	1
LRG1	0	1	1
CPB2	0	1	1
TAGLN2	0	1	1
FERMT3	0	1	1
ECM1	0	1	1
PSMA3	0	1	1
HSP90B1	0	1	1
ATRN	0	1	1
NCSTN	0	1	1
H6PD	0	1	1
ING1	0	1	1
ANGPTL7	0	1	1
NRP2	0	1	1
C4B	0	1	1
CFH	0	1	1
AGT	0	1	1
SELL	0	1	1
PDIA4	0	1	1
AFM	0	1	1
ALDOC	0	1	1
ACY1	0	1	1
QDPR	0	1	1
KNG1	0	1	1
CRYAA	0	1	1
FGFBP2	0	1	1
SERPINA6	0	1	1
SHBG	0	1	1
TECTB	0	1	1
ITIH4	0	1	1
PLTP	0	1	1
P4HB	0	1	1
IGFBP6	0	1	1
EPHB2	0	1	1
FCN3	0	1	1
C8A	0	1	1
PROC	0	1	1
CTSB	0	1	1
FTH1	0	1	1
HLA-DRB1	0	1	1
KLKB1	0	1	1
A1BG	0	1	1
CD84	0	1	1
CPM	0	1	1
CFB	0	1	1
FGA	0	1	1
THBS4	0	1	1
CHIT1	0	1	1
ANTXR1	0	1	1
SAA4	0	1	1
HBB	0	1	1
ACO2	0	1	1
RPIA	0	1	1
SERPINA5	0	1	1
GSN	0	1	1
ERAP2	0	1	1
SEMA4D	0	1	1
HSPA7	0	1	1
CDH1	0	1	1
MAN1A1	0	1	1
DBH	0	1	1
MST1	0	1	1
JAM2	0	1	1
GNPDA2	1	0	-1
ABI3BP	1	0	-1
COL2A1	1	0	-1
GALNT1	1	0	-1
B3GAT1	1	0	-1
EPDR1	1	0	-1
CA2	1	0	-1
WIF1	1	0	-1
TBCA	1	0	-1
DNASE2	1	0	-1
TFRC	1	0	-1
SERPINE3	1	0	-1
SERPINI1	1	0	-1
CA14	1	0	-1
ZNF138	1	0	-1
EIF2B2	1	0	-1
GNS	1	0	-1
ARSB	1	0	-1
TPP1	1	0	-1
COL4A2	1	0	-1
SPOCK2	1	0	-1
COL9A2	1	0	-1
HIST2H2BE	1	0	-1
KIAA1958	1	0	-1
NEU1	1	0	-1
PLBD2	1	0	-1
SPOCK1	1	0	-1

## Sheet: DEP Zhang VKH vs control
Protein	LogFC	UpDown
C1QB	4104	1
CP	3887	1
BLMH	3774	1
APOA2	3742	1
JCHAIN	3739	1
IGHM	3560	1
IGHG3	3432	1
PTGDS	3431	1
TF	3422	1
IGA2	3329	1
C1QC	3241	1
HPX	3181	1
IGK	2990	1
IGHA1	2866	1
IGKC	2851	1
ALB	2732	1
SERPINA1	2726	1
PHB2	2703	1
IGLC2	2682	1
C1QA	2559	1
FGG	2496	1
APOA1	2489	1
HP	2473	1
IGKV2-29	2427	1
IGG1	2365	1
FGB	2323	1
RRBP1	2148	1
MFAP2	2023	1
IGHV3-30-5	2013	1
IGLV3-25	1961	1
SERPINF1	1884	1
A1BG	1854	1
IGKV3-20	1672	1
SERPINA3	1546	1
AHSG	1540	1
APOC1	1410	1
S100A14	1172	1
SPRR1B	1132	1
RPL19	1093	1
KNG1	1011	1
RPL26	-1103	-1
SPINK5	-1192	-1
RPL6	-1368	-1
RAB11A	-1393	-1
FLNA	-1458	-1
C1S	-1511	-1
ATRX	-1571	-1
KRT16	-1872	-1
LMNA	-1901	-1
OPTC	-2081	-1
RPL18A	-2137	-1
HSPA9	-2221	-1
MMP14	-2337	-1
CD63	-2505	-1
DIRAS2	-2523	-1
ITIH1	-2670	-1
PTRF	-2679	-1
KRT7	-2739	-1
CD59	-3092	-1
S100A6	-3191	-1
DLST	-3506	-1
SRSF7	-3687	-1
ACTA1	-3750	-1
USP17L17	-4315	-1
RPL24	-5950	-1

## Sheet: DEP Zhang BU vs control
Protein	LogFC	Upreg
CP	3879	1
SLC4A1	3639	1
APOA2	3444	1
FGG	3287	1
BLMH	3285	1
FGB	3198	1
C1QB	3058	1
HRG	2993	1
TF	2906	1
APOA1	2859	1
HPX	2847	1
JCHAIN	2801	1
PTGDS	2773	1
IGA2	2719	1
HBA1	2679	1
MFAP2	2657	1
APOE	2461	1
IGHA1	2440	1
RETN	2351	1
C1QC	2308	1
AHSG	2298	1
PHB2	2295	1
IGHG3	2216	1
ALB	2053	1
TPI1	2018	1
SERPINA3	1862	1
SERPINA1	1811	1
IGLC2	1797	1
GSN	1698	1
CLU	1698	1
EFEMP1	1696	1
C3	1690	1
APOA4	1600	1
IGKC	1535	1
SERPINF1	1288	1
RPL19	1266	1
APOC1	1125	1
IGG1	1075	1
KRT6B	-2072	-1
KRT16	-2378	-1

## Sheet: DEP choi
SwissProt	Protein Name	Protein	Downreg	UpDown
P43652	Afamin	AFM	0	1
P01019	Angiotensinogen	AGT	0	1
P02768	Albumin	ALB	0	1
P02647	Apolipoprotein A-I	APOA1	0	1
P02649	Apolipoprotein E	APOE	0	1
P43251	Biotinidase	BTD	0	1
P02746	Complement C1q subcomponent subunit B	C1QB	0	1
P02747	Complement C1q subcomponent subunit C	C1QC	0	1
P0C0L5	Complement C4-B	C4B	0	1
P01031	Complement C5	C5	0	1
P13671	Complement component C6	C6	0	1
P10643	Complement component C7	C7	0	1
P07358	Complement component C8 beta chain	C8B	0	1								Protein
P02748	Complement component C9	C9	0	1
P07451	Carbonic anhydrase 3	CA3	1	-1
Q9BY67	Cell adhesion molecule 1	CADM1	1	-1
P08571	Monocyte differentiation antigen CD14	CD14	0	1
P00751	Complement factor B	CFB	0	1
P00746	Complement factor D	CFD	0	1
P05156	Complement factor I	CFI	0	1
O00533	Neural cell adhesion molecule L1-like protein	CHL1	1	-1
P10909	Clusterin	CLU	0	1
P00450	Ceruloplasmin	CP	0	1
P15924	Desmoplakin	DSP	0	1
Q16610	Extracellular matrix protein 1	ECM1	1	-1
P12259	Coagulation factor V	F5	0	1
Q9Y6R7	IgGFc-binding protein	FCGBP	0	1
P02671	Fibrinogen alpha chain	FGA	0	1
Q5D862	Filaggrin-2	FLG2	1	-1
Q12841	Follistatin-related protein 1	FSTL1	1	-1
P04406	Glyceraldehyde-3-phosphate dehydrogenase	GAPDH	0	1
P06396	Gelsolin	GSN	0	1
P04196	Histidine-rich glycoprotein	HRG	0	1
P98160	Basement membrane-specific heparan sulfate proteoglycan core protein	HSPG2	0	1
P24592	Insulin-like growth factor-binding protein 6	IGFBP6	1	-1
A0A0B4J1V0	Immunoglobulin heavy variable 3–15	IGHV3-15	0	1
A0A075B6Q5	Immunoglobulin heavy variable 3–64	IGHV3-64	0	1
P06310	Immunoglobulin kappa variable 2–30	IGKV2-30	0	1
P01700	Immunoglobulin lambda variable 1–47	IGLV1-47	0	1
P19827	Inter-alpha-trypsin inhibitor heavy chain H1	ITIH1	0	1
P14923	Junction plakoglobin	JUP	0	1
O60938	Keratocan	KERA	1	-1
P01042	Kininogen-1	KNG1	0	1
P98164	Low-density lipoprotein receptor-related protein 2	LRP2	1	-1
Q13449	Limbic system-associated membrane protein	LSAMP	0	1
P51884	Lumican	LUM	1	-1
P48740	Complement C1s subcomponent	MASP1	0	1
Q99972	Myocilin	MYOC	0	1
Q99435	Protein kinase C-binding protein NELL2	NELL2	1	-1
Q92823	Neuronal cell adhesion molecule	NRCAM	1	-1
P02753	Retinol-binding protein 4	RBP4	0	1
P78509	Reelin	RELN	1	-1
Q9BSG5	Retbindin	RTBDN	0	1
Q6UWP8	Suprabasin	SBSN	0	1
P01009	Alpha-1-antitrypsin	SERPINA1	0	1
P01011	Alpha-1-antichymotrypsin	SERPINA3	0	1
P05543	Thyroxine-binding globulin	SERPINA7	0	1
P01008	Antithrombin-III	SERPINC1	0	1
P05546	Heparin cofactor 2	SERPIND1	0	1
P08697	Alpha-2-antiplasmin	SERPINF2	0	1
Q99574	Neuroserpin	SERPINI1	0	1
Q14515	SPARC-like protein 1	SPARCL1	1	-1
P60174	Triosephosphate isomerase	TPI1	0	1
Q6EMK4	Vasorin	VASN	1	-1
P04004	Vitronectin	VTN	0	1

## Sheet: Master
Protein	Choi et al. (2022)	Zhang et al. (2024) - BU	Zhang et al. (2024) - VKH	Komatsu et al. (2022)	Tao et al. (2024)	Ayuso et al. (2013)	Total number of studies reporting differential expression	↑ Upregulated ↓ Downregulated ↑↓ Conflicting studies
A1BG			1	1			2	↑
A2M					-1		1	↓	3
ABCC8				1			1	↑	2
ABI3BP				-1	-1		2	↓
ACE				1			1	↑	2
ACO2				1			1	↑	2
ACTA1			-1				1	↓	3
ACTB				1	1		2	↑
ACTBL2				1			1	↑	2
ACTN4				1			1	↑	2
ACTR2				1			1	↑	2
ACTR3				1			1	↑	2
ACY1				1			1	↑	2
ADA2				1	1		2	↑
AFM	1			1			2	↑
AGT	1			1			2	↑
AHSG		1	1	1	1		4	↑
AKR1A1				1			1	↑	2
ALB	1	1	1				3	↑
ALCAM				1			1	↑	2
ALDH1A1				1			1	↑	2
ALDOA				1	1		2	↑
ALDOC				1	1		2	↑
AMBP				1			1	↑	2
ANG				1	-1		2	↑↓
ANGPTL7				1			1	↑	2
ANK2					-1		1	↓	3
ANPEP				1			1	↑	2
ANTXR1				1			1	↑	2
ANXA1					-1		1	↓	3
ANXA2				1			1	↑	2
ANXA5				1			1	↑	2
APCS					-1		1	↓	3
APLP2					-1		1	↓	3
APOA1	1	1	1	1			4	↑
APOA2		1	1		1		3	↑
APOA4		1					1	↑	2
APOB				1	1		2	↑
APOC1		1	1				2	↑
APOC3					1		1	↑
APOE	1	1					2	↑
APOH					-1		1	↓
ARHGDIA				1			1	↑
ARPC1B				1			1	↑
ARPC2				1			1	↑
ARPC3					-1		1	↓
ARPC4				1			1	↑
ARSB				-1			1	↓
ASAH1					-1		1	↓
ATP5F1B				1			1	↑
ATP6AP1					-1		1	↓
ATRN				1			1	↑
ATRX			-1				1	↓
AXL				1			1	↑
AZGP1				1	1		2	↑
B2M				1	1		2	↑
B3GAT1				-1			1	↓
B4GALT1					-1		1	↓
B4GAT1					-1		1	↓
BLMH		1	1				2	↑
BTD	1						1	↑
C1QA			1	1	1		3	↑
C1QB	1	1	1	1	1		5	↑
C1QC	1	1	1	1	1		5	↑
C1R				1	1		2	↑
C1RL				1			1	↑
C1S			-1	1	1		3	↑↓
C2				1			1	↑
C3		1			-1		2	↑↓
C4B	1			1	1		3	↑
C5	1				-1		2	↑↓
C6	1						1	↑
C7	1			1			2	↑
C8A				1			1	↑
C8B	1						1	↑
C9	1						1	↑
CA1				1			1	↑
CA14				-1			1	↓
CA2				-1			1	↓
CA3	-1						1	↓
CADM1	-1						1	↓
CAP1				1			1	↑
CAPG				1			1	↑
CBR1				1			1	↑
CD14	1			1	1		3	↑
CD163				1	1		2	↑
CD44				1	-1		2	↑↓
CD59			-1		-1		2	↓
CD63			-1				1	↓
CD84				1			1	↑
CDH1				1			1	↑
CDH11				1			1	↑
CDH6				1			1	↑
CDV3				1			1	↑
CFB	1			1	1		3	↑
CFD	1			1			2	↑
CFH				1			1	↑
CFHR1				1			1	↑
CFI	1			1	-1		3	↑↓
CFL1				1			1	↑
CHGA					-1		1	↓
CHGB					-1		1	↓
CHI3L1				1	1		2	↑
CHI3L2				1			1	↑
CHIT1				1			1	↑
CHL1	-1						1	↓
CHMP4A				1			1	↑
CHRDL1					-1		1	↓
CLSTN1					-1		1	↓
CLU	1	1			1		3	↑
CNDP2				1			1	↑
CNTFR				1			1	↑
CNTN1					-1		1	↓
COL15A1				1			1	↑
COL2A1				-1			1	↓
COL4A2				-1			1	↓
COL6A3				1			1	↑
COL9A2				-1			1	↓
CORO1A					1		1	↑
COTL1				1			1	↑
CP	1	1	1	1	-1		5	↑↓
CPAMD8					-1		1	↓
CPB2				1			1	↑
CPE					-1		1	↓
CPM				1			1	↑
CRYAA				1			1	↑
CRYM					1		1	↑
CSF1R				1	1		2	↑
CST3					1		1	↑
CTSB				1			1	↑
CTSC				1			1	↑
CTSD					-1		1	↓
CTSH				1			1	↑
CTSS				1			1	↑
CUTA					-1		1	↓
DBH				1			1	↑
DIRAS2			-1				1	↓
DLST			-1				1	↓
DNASE2				-1			1	↓
DPP3				1			1	↑
DPYSL2				1			1	↑
DSC2				1			1	↑
DSG2				1			1	↑
DSP	1						1	↑
ECM1	-1			1			2	↑↓
EEF1A1				1			1	↑
EFEMP1		1			-1		2	↑↓
EIF2B2				-1			1	↓
EIF3A					1		1	↑
EMILIN2				1			1	↑
ENO1				1	1		2	↑
ENPP2					-1		1	↓
EPDR1				-1			1	↓
EPHB2				1			1	↑
ERAP1				1			1	↑
ERAP2				1			1	↑
ERP29				1			1	↑
EZR				1			1	↑
F12					-1		1	↓
F13A1				1			1	↑
F13B				1	1		2	↑
F5	1				-1		2	↑↓
F9					-1		1	↓
FAH				1			1	↑
FAM3C					-1		1	↓
FBLN1					-1		1	↓
FBN1					-1		1	↓
FBP1				1			1	↑
FBP2				1			1	↑
FCGBP	1						1	↑
FCGR3A				1	1		2	↑
FCN3				1			1	↑
FDPS				1			1	↑
FERMT3				1			1	↑
FGA	1			1			2	↑
FGB		1	1				2	↑
FGFBP2				1			1	↑
FGG		1	1				2	↑
FLG2	-1						1	↓
FLNA			-1	1			2	↑↓
FN1				1	1		2	↑
FRMPD1					-1		1	↓
FRZB					-1		1	↓
FSTL1	-1				-1		2	↓
FSTL5					-1		1	↓
FTH1				1			1	↑
FUCA1				1			1	↑
FUCA2					1		1	↑
G6PD				1			1	↑
GALM				1			1	↑
GALNT1				-1			1	↓
GANAB				1			1	↑
GAPDH	1			1			2	↑
GART				1			1	↑
GBP1				1			1	↑
GC				1	-1		2	↑↓
GDI1				1			1	↑
GGH					1		1	↑
GLOD4				1			1	↑
GNPDA2				-1			1	↓
GNS				-1	-1		2	↓
GPI				1			1	↑
GPNMB				1			1	↑
GPX3					-1		1	↓
GRIA4					-1		1	↓
GRN				1			1	↑
GSN	1	1		1	-1		4	↑↓
GSR				1			1	↑
GSTO1				1			1	↑
GSTP1				1			1	↑
H1-2					1		1	↑
H1F0				1			1	↑
H3C15					1		1	↑
H4C1					1		1	↑
H6PD				1			1	↑
HABP2				1			1	↑
HBA1		1					1	↑
HBB				1			1	↑
HCLS1				1			1	↑
HIST2H2BE				-1			1	↓
HLA-C					1		1	↑
HLA-DRB1				1			1	↑
HMGB2				1			1	↑
HNRNPA1					1		1	↑
HNRNPA2B1				1			1	↑
HP			1				1	↑
HPX		1	1				2	↑
HRG	1	1			1		3	↑
HSP90AA1				1			1	↑
HSP90AB1				1			1	↑
HSP90B1				1			1	↑
HSPA1B				1			1	↑
HSPA5				1			1	↑
HSPA7				1			1	↑
HSPA9			-1				1	↓
HSPG2	1				-1		2	↑↓
HYOU1					1		1	↑
ICAM1				1			1	↑
ICOSLG				1	-1		2	↑↓
IDH1				1			1	↑
IFI30				1	1		2	↑
IGA2		1	1				2	↑
IGFALS					-1		1	↓
IGFBP2					-1		1	↓
IGFBP5					-1		1	↓
IGFBP6	-1			1			2	↑↓
IGFBP7					-1		1	↓
IGG1		1	1				2	↑
IGHA1		1	1				2	↑
IGHG2					-1		1	↓
IGHG3		1	1		-1		3	↑↓
IGHG4					-1		1	↓
IGHM			1		1		2	↑
IGHV1-46					1		1	↑
IGHV2-70D					1		1	↑
IGHV3-15	1				-1		2	↑↓
IGHV3-30-5			1				1	↑
IGHV3-48					1		1	↑
IGHV3-49					-1		1	↓
IGHV3-64	1						1	↑
IGK			1				1	↑
IGKC		1	1				2	↑
IGKV1-33					1		1	↑
IGKV1-6					1		1	↑
IGKV1D-37					1		1	↑
IGKV2-24					-1		1	↓
IGKV2-29			1				1	↑
IGKV2-30	1						1	↑
IGKV3-20			1		1		2	↑
IGLC2		1	1				2	↑
IGLV1-36					1		1	↑
IGLV1-44					1		1	↑
IGLV1-47	1						1	↑
IGLV3-25			1				1	↑
IGLV3-9					-1		1	↓
IL1R2				1			1	↑
IL1RAP				1			1	↑
IL6					1		1	↑
ING1				1			1	↑
ITIH1	1		-1				2	↑↓
ITIH2					-1		1	↓
ITIH4				1			1	↑
ITIH5					-1		1	↓
JAM2				1			1	↑
JCHAIN		1	1		1		3	↑
JUP	1						1	↑
KCTD12				1			1	↑
KERA	-1						1	↓
KIAA1958				-1			1	↓
KLKB1				1			1	↑
KNG1	1		1	1	-1		4	↑↓
KRT1					1		1	↑
KRT10					1		1	↑
KRT16		-1	-1				2	↓
KRT2					1		1	↑
KRT6B		-1					1	↓
KRT7			-1				1	↓
LAP3				1	1		2	↑
LCN2				1			1	↑
LCP1				1	1		2	↑
LDHB				1			1	↑
LEFTY2				1			1	↑
LMAN2				1			1	↑
LMNA			-1				1	↓
LOX					-1		1	↓
LRG1				1			1	↑
LRP2	-1						1	↓
LSAMP	1						1	↑
LTA4H				1			1	↑
LTBP2					-1		1	↓
LTBP3				1			1	↑
LTF				1			1	↑
LUM	-1				-1		2	↓
LYVE1				1			1	↑
LYZ				1			1	↑
MAN1A1				1	-1		2	↑↓
MAN2B1				1			1	↑
MARCO				1			1	↑
MASP1	1						1	↑
MDH1					1		1	↑
MDH2				1			1	↑
MFAP2		1	1				2	↑
MGP					-1		1	↓
MMP14			-1				1	↓
MMP9				1	1		2	↑
MSN				1			1	↑
MST1				1			1	↑
MXRA8				1			1	↑
MYDGF				1			1	↑
MYOC	1						1	↑
NAGK				1			1	↑
NAGLU				1			1	↑
NCSTN				1			1	↑
NEGR1					-1		1	↓
NELL2	-1						1	↓
NEU1				-1			1	↓
NME1				1			1	↑
NPC2					-1		1	↓
NPEPPS				1			1	↑
NPM1				1			1	↑
NRCAM	-1						1	↓
NRP1				1			1	↑
NRP2				1			1	↑
OAF					-1		1	↓
OLFML2B				1			1	↑
OLFML3				1			1	↑
OPTC			-1		1		2	↑↓
ORM1					1		1	↑
OSMR				1			1	↑
P4HB				1			1	↑
PAPLN					-1		1	↓
PARK7					1		1	↑
PCOLCE					-1		1	↓
PCSK1N					-1		1	↓
PDIA3				1			1	↑
PDIA4				1			1	↑
PDIA6				1			1	↑
PEBP1				1			1	↑
PEBP4					-1		1	↓
PEPD				1			1	↑
PFN1				1	1		2	↑
PGAM1				1			1	↑
PGD				1			1	↑
PGK1				1	1		2	↑
PHB2		1	1				2	↑
PKM				1			1	↑
PLBD2				-1			1	↓
PLEC				1			1	↑
PLTP				1			1	↑
PNP				1			1	↑
PPA1					1		1	↑
PPIA				1			1	↑
PPIB				1			1	↑
PRDX1				1			1	↑
PROC				1	-1		2	↑↓
PROCR				1			1	↑
PROZ				1			1	↑
PRSS1					1		1	↑
PSAP				1			1	↑
PSG9				1			1	↑
PSMA2				1			1	↑
PSMA3				1			1	↑
PSMA4				1			1	↑
PSMA6				1			1	↑
PSMB4				1			1	↑
PSMB6				1			1	↑
PTGDS		1	1		-1		3	↑↓
PTP4A3				1			1	↑
PTPRJ				1			1	↑
PTRF			-1				1	↓
PVR				1			1	↑
PYGB					1		1	↑
QDPR				1			1	↑
QPCT					-1		1	↓
RAB11A			-1				1	↓
RAD23B					-1		1	↓
RARRES2					-1		1	↓
RBM26				1			1	↑
RBP3					-1		1	↓
RBP4	1			1			2	↑
RELN	-1				-1		2	↓
RETN		1					1	↑
RNASE6				1			1	↑
RPIA				1			1	↑
RPL18A			-1				1	↓
RPL19		1	1				2	↑
RPL24			-1				1	↓
RPL26			-1				1	↓
RPL6			-1				1	↓
RRBP1			1				1	↑
RS1					-1		1	↓
RTBDN	1						1	↑
S100A14			1				1	↑
S100A6			-1				1	↓
S100A9				1	1		2	↑
SAA4				1			1	↑
SBSN	1						1	↑
SCG3					1		1	↑
SECTM1				1	1		2	↑
SELL				1			1	↑
SEMA4D				1			1	↑
SERPINA1	1	1	1		-1		4	↑↓
SERPINA3	1	1	1	1			4	↑
SERPINA4				1	-1		2	↑↓
SERPINA5				1	-1		2	↑↓
SERPINA6				1	-1		2	↑↓
SERPINA7	1			1			2	↑
SERPINB1				1	1		2	↑
SERPINB6				1			1	↑
SERPINB9				1			1	↑
SERPINC1	1				-1		2	↑↓
SERPIND1	1				-1		2	↑↓
SERPINE1				1			1	↑
SERPINE3				-1			1	↓
SERPINF1		1	1				2	↑
SERPINF2	1						1	↑
SERPING1				1			1	↑
SERPINI1	1			-1	-1		3	↑↓
SH3BGRL3					1		1	↑
SHBG				1			1	↑
SLC4A1		1					1	↑
SOD1					1		1	↑
SOD2				1			1	↑
SOD3					-1		1	↓
SPARC					-1		1	↓
SPARCL1	-1				-1		2	↓
SPINK5			-1				1	↓
SPOCK1				-1	-1		2	↓
SPOCK2				-1			1	↓
SPON1					-1		1	↓
SPRR1B			1				1	↑
SRSF7			-1				1	↓
SUCLG2				1			1	↑
TAGLN2				1			1	↑
TALDO1				1			1	↑
TBCA				-1			1	↓
TECTB				1			1	↑
TF		1	1				2	↑
TFRC				-1			1	↓
TGFBI				1			1	↑
THBS4				1			1	↑
TIMP1				1			1	↑
TKT				1			1	↑
TPI1	1	1					2	↑
TPM3					1		1	↑
TPM4				1			1	↑
TPP1				-1	-1		2	↓
TTR				1		1	2	↑
TUBA1B					1		1	↑
TYMP				1			1	↑
USP17L17			-1				1	↓
VASN	-1						1	↓
VCAM1				1			1	↑
VCL				1			1	↑
VGF					-1		1	↓
VIM				1	1		2	↑
VSIG4				1	1		2	↑
VTN	1						1	↑
VWF				1			1	↑
WARS				1			1	↑
WDR1				1			1	↑
WIF1				-1	-1		2	↓
YWHAB				1			1	↑
YWHAE				1	1		2	↑
YWHAG				1			1	↑
YWHAZ				1			1	↑
ZNF138				-1			1	↓
ZNF529				1			1	↑
